# Supplementary material for: Antibacterial Bicyclic Fatty Acids from a Korean Colonial Tunicate Didemnum sp
Source: Mar Drugs. 2021 Sep 16;19(9):521. doi: 10.3390/md19090521 (PMC8465582; doi:10.3390/md19090521)
Supplement: Supplementary file 1 [file marinedrugs-19-00521-s001.zip]

Archive with 1 entries (1 files):
- marinedrugs-1380578-supplementary.pdf
